# Supplementary material for: Transcriptome and Endogenous Hormones Reveal the Regulatory Mechanism of Flower Development in Camellia azalea
Source: Plants (Basel). 2025 Jul 25;14(15):2291. doi: 10.3390/plants14152291 (PMC12348097; doi:10.3390/plants14152291)
Supplement: Supplementary file 1 [file plants-14-02291-s001.zip]

Archive with 1 entries (1 files):
- plants-3726621-supplementary.pdf
